# Supplementary material for: Differentially Methylated Regions in Desmoid-Type Fibromatosis: A Comparison Between CTNNB1 S45F and T41A Tumors
Source: Front Oncol. 2020 Oct 29;10:565031. doi: 10.3389/fonc.2020.565031 (PMC7658920; doi:10.3389/fonc.2020.565031)
Supplement: Supplementary file 2 [file Table_1.xlsx]

## Sheet: Sheet 1
	Supplemental Table 1
DMR	Chromosome	FoldChange	Position (start-end)	Methylation status S45F	Methylation status T41A	Overlapping genes	Position
1	chr19	2.68368	55850028-55850071	+	-	NLRP4	postTSS1KB-TES
2	chr17_GL383563v3_alt	2.2742	130411-131133	-	+	-
3	chr17	1.8547	82585430-82587461	-	+	RP13-638C3.3	TSS
						FOXK2	postTSS1KB-TES
						RP13-638C3.3	postTSS1KB-TES
4	chr16	1.79253	85410202-85410284	+	-	-
5	chr1	1.77058	977947-977974	-	+	PERM1	postTSS1KB-TES
6	chr21	1.70689	42956670-42958541	+	-	-
7	chr10	1.69778	59882022-59883084	-	+	CCDC6	postTSS1KB-TES
8	chr10	1.69114	42089321-42090999	+	-	-
9	chr12	1.65098	132149685-132149776	+	-	NOC4L	postTSS1KB-TES
10	chr4	1.50001	190075267-190075334	+	-	DUX4L6	TSS
						AC126281.8	TSS
11	chr12	1.48627	132150569-132150607	-	+	NOC4L	postTSS1KB-TES
12	chr7	1.45724	62309499-62311256	+	-	-
13	chr4	1.45721	190072838-190073019	-	+	AC126281.3	TSS
14	chr10	1.44709	133758082-133758126	-	+	AL732375.2	TSS
15	chr4	1.44455	189307601-189307750	-	+	-
16	chr12	1.43996	131626508-131627803	-	+	-
17	chr4	1.4371	189307870-189308864	-	+	-
18	chr14_GL000225v1_random	1.41048	53647-53688	+	-	AL671532.2	TSS
19	chr10	1.40578	133745816-133745860	+	-	DUX4L11	TSS
21	chr22_KI270734v1_random	1.40151	165914-179744	+	-	-
22	chr17_GL383563v3_alt	1.39717	131148-131638	-	+	-
23	chrUn_GL000224v1	1.38837	147967-161774	+	-	-
24	chr1	1.38358	143244920-143247427	+	-	-
25	chr5	1.37956	3391537-3393493	+	-	-
26	chr10	1.37946	133680861-133680877	+	-	DUX4L21	TSS
						AL845259.5	TSS
27	chr11	1.37495	134656058-134657435	+	-	-
28	chr8	1.37064	85735562-85735578	-	+	REXO1L11P	postTSS1KB-TES
29	chr8	1.36912	85735714-85735797	+	-	REXO1L11P	postTSS1KB-TES
30	chr21	1.36849	8248769-8260968	+	-	MIR6724-2	TSS
						pRNA	TSS
						FP671120.5	TSS
						FP671120.1	TSS
						CH507-513H4.5	TSS
						RNA5-8S5	TSS
						FP671120.6	TSS
						MIR6724-2	postTSS1KB-TES
						pRNA	postTSS1KB-TES
						FP671120.5	postTSS1KB-TES
						FP671120.1	postTSS1KB-TES
						CH507-513H4.5	postTSS1KB-TES
						RNA5-8S5	postTSS1KB-TES
						FP671120.6	postTSS1KB-TES
31	chr5	1.3675	164506-166775	+	-	PLEKHG4B	postTSS1KB-TES
32	chr12	1.36047	129088585-129088833	+	-	TMEM132D	postTSS1KB-TES
33	chr5	1.35901	1290377-1290432	+	-	TERT	postTSS1KB-TES
34	chr8	1.34947	85827643-85827671	+	-	REXO1L6P	TSS
35	chr5	1.34891	1290293-1290306	+	-	TERT	postTSS1KB-TES
36	chr4	1.34607	190067361-190067521	+	-	DUX4L8	TSS
						DBET	postTSS1KB-TES
37	chr4	1.34206	190089983-190090118	-	+	AC126281.6	TSS
						DUX4L2	TSS
38	chr1	1.33577	143188994-143196628	+	-	-
39	chr10	1.3354	42091898-42093823	+	-	-
40	chr1	1.33176	143235620-143243919	+	-	-
41	chr1	1.3267	143260623-143267402	+	-	-
42	chr1	1.32481	143210895-143224177	+	-	-
43	chr4	1.32275	190068416-190068508	-	+	DUX4L8	TSS
						AC126281.1	TSS
44	chrUn_KI270744v1	1.32033	109378-110373	+	-	-
45	chr1	1.31683	143184709-143188156	+	-	-
46	chr10	1.31587	133760403-133760421	+	-	DUX4L15	TSS
						AL732375.6	TSS
						-
47	chr1	1.31258	125176180-125183966	+	-	-
48	chr21	1.31192	8417783-8417855	+	-	-
49	chr21	1.31067	8468641-8472174	+	-	-
50	chr1	1.30831	143227041-143234620	+	-	-
51	chr19	1.29985	36273724-36273794	+	-	-
52	chr1	1.29747	143251816-143257161	+	-	-
53	chr22_KI270733v1_random	1.29634	120840-144875	+	-	MIR6724-4	TSS
						pRNA	TSS
						AL353644.5	TSS
						AL353644.6	TSS
						MIR3687-2	TSS
						RNA5-8S5	TSS
						AL353644.11	TSS
						AL353644.8	TSS
						AL353644.10	TSS
						MIR6724-4	postTSS1KB-TES
						pRNA	postTSS1KB-TES
						AL353644.5	postTSS1KB-TES
						AL353644.6	postTSS1KB-TES
						MIR3687-2	postTSS1KB-TES
						RNA5-8S5	postTSS1KB-TES
						AL353644.11	postTSS1KB-TES
						AL353644.8	postTSS1KB-TES
						AL353644.10	postTSS1KB-TES
54	chr1_KI270709v1_random	1.29537	8721-9239	+	-	-
55	chrUn_GL000220v1	1.29409	103991-126887	+	-	MIR6724-1	TSS
						pRNA	TSS
						AL592188.9	TSS
						AL592188.10	TSS
						AL592188.12	TSS
						RNA5-8S5	TSS
						AL592188.11	TSS
						AL592188.3	TSS
						AL592188.6	TSS
						MIR6724-1	postTSS1KB-TES
						pRNA	postTSS1KB-TES
						AL592188.9	postTSS1KB-TES
						AL592188.10	postTSS1KB-TES
						AL592188.12	postTSS1KB-TES
						RNA5-8S5	postTSS1KB-TES
						AL592188.11	postTSS1KB-TES
						AL592188.3	postTSS1KB-TES
						AL592188.6	postTSS1KB-TES
56	chr10	1.29409	133745584-133745598	-	+	AL732375.5	TSS
57	chr21	1.29154	8387625-8411282	+	-	MIR6724-3	TSS
						pRNA	TSS
						FP236383.8	TSS
						FP236383.6	TSS
						FP236383.11	TSS
						CH507-513H4.4	TSS
						RNA5-8S5	TSS
						FP236383.4	TSS
						FP236383.10	TSS
						CH507-528H12.1	postTSS1KB-TES
						MIR6724-3	postTSS1KB-TES
						pRNA	postTSS1KB-TES
						FP236383.8	postTSS1KB-TES
						FP236383.6	postTSS1KB-TES
						FP236383.11	postTSS1KB-TES
						CH507-513H4.4	postTSS1KB-TES
						RNA5-8S5	postTSS1KB-TES
						FP236383.4	postTSS1KB-TES
						FP236383.10	postTSS1KB-TES
58	chr1	1.28907	228635539-228635607	-	+	RNA5S12	TSS
59	chr1	1.28899	143198722-143203774	+	-	-
60	chr21	1.28824	8431793-8455429	+	-	MIR6724-3	TSS
						pRNA	TSS
						FP236383.7	TSS
						FP236383.5	TSS
						FP236383.1	TSS
						CH507-513H4.3	TSS
						RNA5-8S5	TSS
						FP236383.9	TSS
						FP236383.12	TSS
						FP236383.3	TSS
						MIR6724-3	postTSS1KB-TES
						pRNA	postTSS1KB-TES
						FP236383.7	postTSS1KB-TES
						FP236383.5	postTSS1KB-TES
						FP236383.1	postTSS1KB-TES
						CH507-513H4.3	postTSS1KB-TES
						RNA5-8S5	postTSS1KB-TES
						FP236383.9	postTSS1KB-TES
						FP236383.12	postTSS1KB-TES
						FP236383.3	postTSS1KB-TES
61	chr19	1.28746	37274500-37274663	-	+	-
62	chr12	1.28246	132149861-132149876	+	-	NOC4L	postTSS1KB-TES
63	chrUn_GL000220v1	1.28198	136819-138834	+	-	-
64	chr21	1.28121	8204578-8230317	+	-	MIR6724-3	TSS
						pRNA	TSS
						FP671120.2	TSS
						MIR3648-2	TSS
						MIR3687-2	TSS
						CH507-513H4.6	TSS
						RNA5-8S5	TSS
						FP671120.7	TSS
						FP671120.4	TSS
						CH507-513H4.1	postTSS1KB-TES
						MIR6724-3	postTSS1KB-TES
						pRNA	postTSS1KB-TES
						FP671120.2	postTSS1KB-TES
						MIR3648-2	postTSS1KB-TES
						MIR3687-2	postTSS1KB-TES
						CH507-513H4.6	postTSS1KB-TES
						RNA5-8S5	postTSS1KB-TES
						FP671120.7	postTSS1KB-TES
						FP671120.4	postTSS1KB-TES
65	chrUn_GL000220v1	1.28004	140101-145879	+	-	-
66	chr21	1.27831	8986608-8988676	+	-	MIR3648-1	TSS
						MIR3687-1	TSS
						MIR3648-1	postTSS1KB-TES
						MIR3687-1	postTSS1KB-TES
67	chr21	1.27761	8417995-8419833	+	-	-
68	chr21	1.27562	8465361-8467043	+	-	-
69	chr2	1.27479	89786946-89787507	+	-	-
70	chr22_KI270733v1_random	1.2738	154796-156487	+	-	-
71	chr4	1.26841	190073552-190073565	-	+	AC126281.3	TSS
						DUX4L6	TSS
72	chr10	1.26679	133674927-133674958	+	-	AL845259.6	TSS
						DUX4L23	postTSS1KB-TES
73	chr21	1.26548	8424081-8430171	+	-	-
74	chr9	1.26519	137328656-137329734	-	+	EXD3	postTSS1KB-TES
75	chr1_KI270709v1_random	1.26443	3238-4589	+	-	-
76	chr4	1.2636	49136196-49136497	+	-	-
77	chr21	1.26315	8420778-8422413	+	-	-
78	chr21	1.26175	8240771-8246796	+	-	-
79	chr1	1.26037	228558103-228558123	-	+	RNA5SP162	TSS
80	chr22_KI270733v1_random	1.25715	157799-163468	+	-	-
81	chr4	1.25528	49137393-49137711	+	-	-
82	chr22_KI270733v1_random	1.25515	151741-153841	+	-	-
83	chr21	1.2551	8234703-8239287	+	-	-
84	chr21	1.24883	8462305-8464397	+	-	-
85	chr21	1.24814	8413661-8414766	+	-	-
86	chr10	1.24702	41895859-41896196	+	-	-
87	chrUn_GL000220v1	1.24455	133763-135855	+	-	-
88	chr5	1.24394	178395147-178396350	+	-	COL23A1	postTSS1KB-TES
89	chr1_KI270709v1_random	1.24326	14207-15072	+	-	-
90	chr8	1.2395	141549784-141551967	+	-	-
91	chr1	1.23848	228608626-228608748	-	+	-
92	chr10	1.23825	42069748-42071842	+	-	-
93	chr21	1.2377	8230583-8232388	+	-	-
94	chr10	1.23764	42072977-42073658	+	-	-
95	chrUn_KI270442v1	1.23643	108591-112425	+	-	-
96	chr4	1.23386	49648722-49648775	+	-	-
97	chr1	1.23259	143249058-143250899	+	-	-
98	chr21	1.22797	8457940-8459874	+	-	-
99	chr3	1.22537	124789163-124790618	-	+	ITGB5	postTSS1KB-TES
100	chr18	1.22485	46963074-46965203	+	-	TCEB3CL2	TSS
						KATNAL2	postTSS1KB-TES
						TCEB3CL2	postTSS1KB-TES
101	chrUn_KI270438v1	1.22195	101702-103424	+	-	-
102	chr4	1.22173	49106502-49106603	+	-	-
103	chr1	1.22164	143206402-143207766	+	-	-
104	chr19	1.2214	36290242-36290278	+	-	-
105	chr1	1.21824	143270179-143270618	+	-	-
106	chr12_GL877875v1_alt	1.21645	156633-158005	+	-	-
107	chr1_KI270709v1_random	1.21644	9573-11328	+	-	-
108	chr12	1.21561	132149333-132149348	+	-	NOC4L	postTSS1KB-TES
109	chr10	1.21333	42084094-42084406	+	-	-
110	chr18	1.21183	47028603-47030441	+	-	TCEB3CL	TSS
						TCEB3C	TSS
						KATNAL2	postTSS1KB-TES
						TCEB3CL	postTSS1KB-TES
						TCEB3C	postTSS1KB-TES
111	chr1	1.21134	975993-977914	-	+	PERM1	postTSS1KB-TES
112	chr19	1.21042	55850408-55851020	+	-	NLRP4	postTSS1KB-TES
113	chr19	1.20802	36270351-36270705	+	-	-
114	chrUn_GL000220v1	1.20521	127219-131000	+	-	-
115	chrUn_KI270751v1	1.20383	37558-40087	+	-	-
116	chr22_KI270733v1_random	1.20347	147617-147795	+	-	-
117	chr18	1.20232	47022777-47024674	+	-	RP11-49K24.9	TSS
						KATNAL2	postTSS1KB-TES
						TCEB3CL	postTSS1KB-TES
						RP11-49K24.9	postTSS1KB-TES
118	chr4	1.20144	190075421-190075466	+	-	DUX4L6	TSS
						AC126281.8	TSS
119	chr11	1.19606	402729-402858	+	-	PKP3	postTSS1KB-TES
120	chr16	1.19483	34586715-34587407	+	-	-
121	chr10	1.19131	42085250-42085642	+	-	-
122	chr13	1.18963	113347058-113347157	-	+	GRTP1	postTSS1KB-TES
123	chr4	1.18922	1427736-1435469	+	-	-
124	chr4	1.18837	190076804-190076970	-	+	AC126281.8	TSS
						DUX4L5	TSS
125	chrUn_GL000214v1	1.18751	64125-66526	+	-	-
126	chr4	1.18409	49151186-49151364	+	-	-
127	chr4	1.18283	49648847-49649663	+	-	-
128	chrUn_GL000224v1	1.18095	5986-7918	-	+	-
129	chr4	1.17714	49129370-49129683	+	-	-
130	chr1	1.17621	228608758-228629962	-	+	RNA5S1	TSS
						RNA5S2	TSS
						RNA5S3	TSS
						RNA5S4	TSS
						RNA5S5	TSS
						RNA5S6	TSS
						RNA5S7	TSS
						RNA5S8	TSS
						RNA5S9	TSS
						AL713899.1	TSS
						RNA5S10	TSS
						RNA5S1	postTSS1KB-TES
						RNA5S2	postTSS1KB-TES
						RNA5S3	postTSS1KB-TES
						RNA5S4	postTSS1KB-TES
						RNA5S5	postTSS1KB-TES
						RNA5S6	postTSS1KB-TES
						RNA5S7	postTSS1KB-TES
						RNA5S8	postTSS1KB-TES
						RNA5S9	postTSS1KB-TES
						AL713899.1	postTSS1KB-TES
131	chr4	1.17397	190068574-190068756	-	+	DUX4L8	TSS
						AC126281.1	TSS
132	chr4	1.16948	49153861-49154009	+	-	-
133	chr17	1.16901	21987952-21989588	+	-	-
134	chr16	1.16853	46393532-46395948	+	-	-
135	chr1	1.16785	228635645-228646275	-	+	RNA5S12	TSS
						RNA5S13	TSS
						RNA5S14	TSS
						RNA5S15	TSS
						RNA5S16	TSS
						RNA5S17	TSS
						RNA5S13	postTSS1KB-TES
						RNA5S14	postTSS1KB-TES
						RNA5S15	postTSS1KB-TES
						RNA5S16	postTSS1KB-TES
						RNA5S17	postTSS1KB-TES
136	chr8	1.16609	85745269-85745343	+	-	REXO1L10P	postTSS1KB-TES
137	chrUn_KI270744v1	1.16539	11018-14233	+	-	-
138	chr4	1.16463	49647053-49648220	+	-	-
139	chr19	1.1634	37297518-37298153	+	-	-
140	chr14	1.16297	35947296-35949232	+	-	RP11-116N8.2	TSS
			-			RP11-116N8.1	postTSS1KB-TES
						RP11-116N8.2	postTSS1KB-TES
141	chr4	1.1611	131749763-131749784	+	-	-
142	chr5	1.15989	49656389-49667405	+	-	-
143	chr1	1.15895	228630701-228632055	-	+	RNA5S10	TSS
						RNA5S11	TSS
144	chr14_GL000225v1_random	1.15645	90520-90537	+	-	-
145	chr4	1.15634	49650510-49653486	+	-	-
146	chr5	1.15413	49600807-49603004	+	-	-
147	chr4	1.15334	49122739-49124659	+	-	-
148	chr1	1.1529	53283251-53284606	+	-	LRP8	postTSS1KB-TES
149	chr8_KI270900v1_alt	1.15287	251585-253051	-	+	-
150	chr19	1.15175	37280577-37282484	+	-	-
151	chr4	1.15077	49117792-49121116	+	-	-
152	chr8	1.15013	85736059-85736138	+	-	REXO1L11P	postTSS1KB-TES
153	chr22	1.14976	46860002-46860015	+	-	TBC1D22A	postTSS1KB-TES
154	chr4	1.14968	49148568-49150800	+	-	-
155	chr12	1.14925	132150340-132150387	-	+	NOC4L	postTSS1KB-TES
156	chr19	1.14891	37269929-37271902	+	-	CTD-3220F14.1	TSS
						CTD-3220F14.1	postTSS1KB-TES
157	chr4	1.14835	49151421-49151439	+	-	-
158	chr19	1.14794	36296613-36296678	+	-	-
159	chr5_KI270791v1_alt	1.14767	179941-181551	+	-	-
160	chr19	1.14638	37292503-37295805	+	-	-
161	chr16	1.14596	46387762-46390646	+	-	-
162	chr14_GL000225v1_random	1.1444	136020-136905	+	-	AL671532.4	TSS
163	chr8_KI270926v1_alt	1.1443	55127-57338	-	+	-
164	chr1	1.14409	246324285-246325893	-	+	SMYD3	postTSS1KB-TES
						SMYD3	postTSS1KB-TES
165	chr12	1.14263	162618-163990	+	-	IQSEC3	postTSS1KB-TES
166	chr8	1.14182	85715179-85715292	+	-	REXO1L12P	TSS
167	chr4	1.14076	49633381-49635350	+	-	-
168	chr7	1.14005	56369597-56375381	+	-	-
169	chr17_KI270729v1_random	1.13733	22458-23485	+	-	-
170	chr1	1.13728	228630041-228630683	-	+	RNA5S10	TSS
171	chr17_KI270729v1_random	1.13715	2584-4981	+	-	-
172	chr8	1.13699	85775414-85776197	+	-	REXO1L2P	postTSS1KB-TES
173	chr4	1.13691	49106806-49109298	+	-	-
174	chr10	1.13571	41858353-41861206	+	-	-
175	chr19	1.13499	37280181-37280533	+	-	-
176	chr2	1.13371	89835771-89838154	+	-	-
177	chr1	1.13264	1288807-1289475	-	+	SCNN1D	postTSS1KB-TES
178	chr19	1.13194	36287631-36288442	+	-	-
179	chrUn_GL000216v2	1.13028	3870-5933	+	-	-
180	chr5	1.13018	83653-84475	-	+	-
181	chr12	1.1296	114063379-114064618	+	-	-
182	chr19	1.12901	36271169-36273424	+	-	-
183	chr4	1.12886	49105012-49105564	+	-	-
184	chr19	1.12768	37274997-37277356	+	-	-
185	chr19	1.12674	36290385-36291239	+	-	-
186	chr21	1.12625	8413064-8413504	+	-	-
187	chr11	1.1258	519272-519605	+	-	-
188	chr19	1.12506	37282800-37284510	+	-	-
189	chr5	1.1247	1332664-1334067	+	-	CLPTM1L	postTSS1KB-TES
190	chr19	1.12401	36297434-36297442	-	+	-
191	chr10	1.1237	41908512-41910483	+	-	-
192	chr19	1.12306	36298380-36298563	+	-	-
193	chr1	1.1225	228632125-228632150	-	+	RNA5S11	TSS
194	chr18	1.1218	111497-113136	+	-	MIR8078	TSS
						ROCK1P1	postTSS1KB-TES
195	chr19	1.12028	36276211-36278265	+	-	-
196	chr19	1.11987	36281483-36282149	+	-	-
197	chr19	1.11768	37285877-37289627	+	-	-
198	chr22	1.11767	16351874-16353290	+	-	-
199	chr19	1.11737	37289663-37289826	+	-	-
200	chr10	1.11715	41874168-41876330	+	-	-
201	chr4	1.11656	190089931-190089964	+	-	AC126281.6	TSS
202	chr10	1.11479	133755807-133755845	-	+	DUX4L14	TSS
203	chrUn_GL000214v1	1.11416	130277-130460	+	-	-
204	chr14_GL000225v1_random	1.11402	196149-197706	+	-	-
205	chr10	1.11319	41906281-41906789	+	-	-
206	chr19	1.11309	37295898-37297479	+	-	-
207	chr4	1.11222	49113818-49115605	+	-	-
208	chr19	1.11214	37285014-37285702	+	-	-
209	chr14_GL000225v1_random	1.11209	114692-114918	+	-	-
210	chr12	1.10978	132149993-132150079	-	+	NOC4L	postTSS1KB-TES
211	chr2	1.10846	89838811-89841045	+	-	-
212	chr19	1.10845	36283019-36283555	+	-	-
213	chrUn_KI270438v1	1.10834	104386-106262	+	-	-
214	chr7	1.10829	158150436-158152411	-	+	PTPRN2	postTSS1KB-TES
215	chr10	1.10691	133745767-133745794	-	+	DUX4L11	TSS
216	chr19	1.10519	36285578-36285755	+	-	-
217	chr19	1.10484	37292150-37292221	+	-	-
218	chr10	1.1047	133672050-133672095	+	-	AL845259.7	TSS
219	chr8	1.10436	1642373-1643962	+	-	DLGAP2	postTSS1KB-TES
220	chr14_GL000225v1_random	1.10331	58263-60055	+	-	AL671532.6	TSS
221	chr1	1.10212	228632184-228635185	-	+	RNA5S11	TSS
			-			RNA5S12	TSS
						RNA5S12	postTSS1KB-TES
222	chr19	1.10181	37302280-37302870	+	-	-
223	chr4	1.09813	190066869-190066913	-	+	DBET	postTSS1KB-TES
224	chr10	1.09751	41891721-41892468	+	-	-
225	chr10	1.09647	42082545-42083938	+	-	-
226	chr10	1.09489	132913844-132914329	+	-	CFAP46	postTSS1KB-TES
227	chr9	1.09325	134011911-134014116	+	-	-
228	chr19	1.09307	36297082-36297260	-	+	-
229	chr4	1.09265	49130025-49131887	+	-	-
230	chr19	1.09255	37298449-37299930	+	-	-
231	chr1	1.09209	228635316-228635450	-	+	RNA5S12	TSS
232	chr19	1.0914	36301702-36303630	+	-	CTD-3162L10.1	TSS
233	chr4	1.09043	49100169-49102406	+	-	-
234	chr19	1.09012	36308764-36308808	-	+	CTD-3162L10.1	postTSS1KB-TES
235	chr19	1.09	36285829-36285906	+	-	-
236	chr1	1.08925	228556645-228557783	-	+	RNA5SP19	TSS
						RNA5SP162	TSS
237	chr21	1.08813	10704486-10705377	+	-	-
238	chr22_KI270737v1_random	1.08802	32508-33894	+	-	-
239	chr4	1.08715	190076095-190076666	-	+	AC126281.8	TSS
240	chr16	1.08675	846004-847674	+	-	-
241	chr19	1.0861	36282513-36282604	+	-	-
242	chr4	1.08551	49139568-49142035	+	-	-
243	chr4	1.08476	190072747-190072783	-	+	AC126281.3	TSS
244	chr21	1.08438	46292583-46294607	+	-	YBEY	postTSS1KB-TES
245	chr4	1.08387	184965993-184967314	-	+	-
246	chr5	1.0838	357125-357377	+	-	AHRR	postTSS1KB-TES
247	chr4	1.08352	190067670-190067681	+	-	DUX4L8	TSS
						DBET	postTSS1KB-TES
248	chr10	1.08351	133667646-133667724	-	+	XX-2136C77.3	TSS
						AL845259.4	TSS
249	chr4_KI270896v1_alt	1.08166	359213-360394	+	-	-
250	chr10	1.08081	133758467-133758555	+	-	AL732375.2	TSS
251	chr11	1.08018	1078817-1081486	+	-	MUC2	postTSS1KB-TES
252	chr4	1.07948	1397591-1397729	-	+	-
253	chr19	1.07867	36295004-36295153	+	-	-
254	chr19	1.07834	36304341-36306327	+	-	CTD-3162L10.1	TSS
						CTD-3162L10.1	postTSS1KB-TES
255	chr4	1.07764	49096835-49098684	+	-	-
256	chr4	1.07532	49098840-49099551	+	-	-
257	chr4	1.07511	190021582-190022863	+	-	DUX4L9	TSS
						DUX4L9	postTSS1KB-TES
258	chr11_KI270832v1_alt	1.07243	172991-173050	-	+	-
259	chr19	1.07071	36306705-36308690	+	-	CTD-3162L10.1	postTSS1KB-TES
260	chr4	1.07047	190066156-190066739	-	+	DBET	TSS
						DBET	postTSS1KB-TES
261	chr19	1.06998	36285046-36285173	+	-	-
262	chr11_KI270927v1_alt	1.06949	153066-153621	+	-	-
263	chr12	1.06938	132149386-132149612	+	-	NOC4L	postTSS1KB-TES
264	chr19	1.06869	37278332-37279458	+	-	-
265	chr10	1.06868	133751697-133751730	+	-	AL732375.4	TSS
266	chr19	1.06831	37289942-37292101	+	-	-
267	chr16	1.06707	34581825-34583329	+	-	-
268	chr16	1.0665	34592240-34594169	+	-	-
269	chr21	1.06627	8455761-8457459	+	-	-
270	chr3_KI270782v1_alt	1.06501	98439-101201	-	+	-
271	chr1	1.0648	245974478-245976570	-	+	SMYD3	postTSS1KB-TES
272	chr19	1.06478	36285377-36285511	+	-	-
273	chr7	1.06361	3976141-3977138	-	+	SDK1	postTSS1KB-TES
274	chr21	1.06352	10654723-10655598	+	-	-
275	chr19	1.06325	36289027-36290052	+	-	-
276	chr13	1.06279	113346857-113347009	-	+	GRTP1	postTSS1KB-TES
277	chr7	1.06157	933852-934518	-	+	ADAP1	postTSS1KB-TES
						COX19	postTSS1KB-TES
278	chr19	1.06128	36299123-36301098	+	-	-
279	chrUn_GL000216v2	1.06128	6210-6637	+	-	-
280	chr5	1.06053	178584771-178586494	-	+	COL23A1	postTSS1KB-TES
281	chr11_KI270832v1_alt	1.06051	48979-49081	+	-	-
282	chr19	1.05901	36279729-36280894	+	-	-
283	chr10	1.05779	41907828-41908190	-	+	-
284	chr10	1.05733	133672325-133672379	-	+	AL845259.7	TSS
285	chr5	1.05635	357063-357096	-	+	AHRR	postTSS1KB-TES
286	chr19	1.05475	37282587-37282627	-	+	-
287	chr2	1.0547	306362-309176	+	-	RP11-356M6.1	TSS
						AC079779.5	postTSS1KB-TES
						RP11-356M6.1	postTSS1KB-TES
288	chr8	1.05402	85803112-85803225	+	-	REXO1L12P	postTSS1KB-TES
289	chr19	1.05307	37300025-37300085	+	-	-
290	chr4	1.05305	190089131-190089889	-	+	AC126281.6	TSS
291	chr8	1.05301	85736486-85736533	-	+	REXO1L11P	postTSS1KB-TES
292	chr14_GL000225v1_random	1.05232	78850-79893	+	-	AL671532.5	TSS
293	chr4	1.05051	49103769-49104896	+	-	-	0
294	chr19	1.05047	36295217-36296210	+	-	-	1
295	chr10	1.04978	133681893-133682096	-	+	AL845259.5	TSS
296	chr19	1.04962	36296772-36296791	+	-	-	1
297	chr8	1.04923	85776593-85776740	+	-	REXO1L2P	postTSS1KB-TES
298	chr7	1.04652	933642-933796	-	+	ADAP1	postTSS1KB-TES
						COX19	postTSS1KB-TES
299	chr19	1.04644	37300129-37302104	+	-	-	1
300	chr19	1.04642	36282264-36282472	-	+	-	1
301	chr1	1.04596	1289521-1289542	-	+	SCNN1D	postTSS1KB-TES
302	chr19	1.04591	36283707-36283944	-	+	-	1
303	chr6	1.04519	157313179-157313454	-	+	TMEM242	postTSS1KB-TES
304	chr21	1.04465	8412166-8412464	-	+	-
305	chr4	1.04407	190066782-190066827	-	+	DBET	postTSS1KB-TES
306	chr10	1.0439	1235624-1240910	-	+	ADARB2	postTSS1KB-TES
307	chr8	1.0429	85790919-85791003	-	+	REXO1L7P	postTSS1KB-TES
308	chr19	1.04269	36291581-36292113	+	-	-
309	chr5	1.04231	357425-357676	-	+	AHRR	postTSS1KB-TES
310	chr4	1.04009	190068990-190070187	+	-	AC126281.1	TSS
						DUX4L8	postTSS1KB-TES
311	chr16	1.03984	1185233-1186536	-	+	CACNA1H	postTSS1KB-TES
312	chr22	1.03933	46859768-46859803	+	-	TBC1D22A	postTSS1KB-TES
313	chr4	1.03764	190088659-190088958	+	-	DUX4L3	TSS
						AC126281.6	TSS
						DUX4L3	postTSS1KB-TES
314	chr16	1.03762	46398182-46399428	-	+	-
315	chr17	1.03691	951727-953373	+	-	NXN	postTSS1KB-TES
316	chr11_KI270832v1_alt	1.03612	173131-174337	+	-	-
317	chr19	1.0354	36279159-36279615	+	-	-
318	chr19	1.03377	36268935-36269752	+	-	-
319	chr19	1.02974	36275274-36276007	+	-	-
320	chr19	1.02948	36284632-36285005	+	-	-
321	chr14_GL000225v1_random	1.02883	90434-90481	-	+	-
322	chr16	1.02838	34594760-34596585	+	-	-
323	chr17_KI270729v1_random	1.02824	21984-22211	-	+	-
324	chr5	1.02801	1289873-1290138	+	-	TERT	postTSS1KB-TES
325	chr19	1.02799	36286553-36287317	+	-	-
326	chr19	1.02771	55850137-55850220	+	-	NLRP4	postTSS1KB-TES
327	chr11_KI270832v1_alt	1.02554	49144-49939	+	-	-
328	chr4	1.0254	131749826-131750196	+	-	-
329	chr8	1.02515	144124956-144126806	-	+	-
330	chr8	1.02445	85736388-85736464	+	-	REXO1L11P	postTSS1KB-TES
331	chr10	1.02305	133682117-133682310	+	-	AL845259.5	TSS
332	chr4	1.02291	1397850-1398494	-	+	-
333	chr19	1.02274	36292144-36293599	-	+	-
334	chr11	1.01812	401014-402643	+	-	PKP3	postTSS1KB-TES
335	chr10	1.01782	132914387-132915011	-	+	CFAP46	postTSS1KB-TES
336	chr10	1.01614	133754848-133754862	+	-	AL732375.7	TSS
337	chr4	1.01571	190073113-190073179	+	-	AC126281.3	TSS
338	chr19	1.01503	36273821-36275156	+	-	-
339	chr4	1.01258	190082182-190083738	+	-	AC126281.5	TSS
			-			DUX4L1	TSS
			-			DUX4L4	postTSS1KB-TES
						AC126281.5	postTSS1KB-TES
340	chr8	1.01238	85776296-85776546	-	+	REXO1L2P	postTSS1KB-TES
341	chr19	1.01173	36280939-36281018	+	-	-
342	chr14_GL000225v1_random	1.01133	78460-78697	+	-	AL671532.5	TSS
343	chr4	1.01089	190091959-190092792	-	+	DUX4L2	TSS
						AC126281.4	TSS
						DUX4L2	postTSS1KB-TES
344	chr10	1.01021	41892615-41892708	-	+	-
345	chr7	1.00876	158098480-158099826	-	+	PTPRN2	postTSS1KB-TES
346	chr4	1.00809	190083822-190084030	-	+	DUX4L1	TSS
347	chr8	1.00639	85736193-85736268	+	-	REXO1L11P	postTSS1KB-TES
	chr19	1.00621	36294038-36294820	-	+	-
348	chr17	1.00499	82253588-82255259	+	-	SLC16A3	postTSS1KB-TES
						CSNK1D	postTSS1KB-TES
349	chr11	1.00409	519800-520298	-	+	-
350	chr4	1.00377	190067204-190067270	+	-	DUX4L8	TSS
						DBET	postTSS1KB-TES
351	chr4	1.00326	190090144-190090623	-	+	DUX4L2	TSS
352	chr19	1.00248	36283977-36284557	+	-	-
353	chr11	1.00189	402870-402889	-	+	PKP3	postTSS1KB-TES
354	chr4	1.00054	190092819-190092867	-	+	AC126281.4	TSS
